# Supplementary material for: Phytochemical Composition and Antimicrobial and Antioxidant Activity of Hedysarum semenowii (Fabaceae)
Source: Molecules. 2025 Nov 21;30(23):4503. doi: 10.3390/molecules30234503 (PMC12693121; doi:10.3390/molecules30234503)
Supplement: Supplementary file 1 [file molecules-30-04503-s001.zip]

Archive with 1 entries (1 files):
- molecules-3931735-supplementary.pdf
